# Supplementary material for: Auxin Treatment Enhances Anthocyanin Production in the Non-Climacteric Sweet Cherry (Prunus avium L.)
Source: Int J Mol Sci. 2021 Oct 5;22(19):10760. doi: 10.3390/ijms221910760 (PMC8509301; doi:10.3390/ijms221910760)
Supplement: Supplementary file 1 [file ijms-22-10760-s001.zip]

Archive with 1 entries (1 files):
- ijms-1404992-supplementary.pdf
